# Supplementary material for: Expression of Concern: Antitumor Activity of Sorafenib in Human Cancer Cell Lines with Acquired Resistance to EGFR and VEGFR Tyrosine Kinase Inhibitors
Source: PLoS One. 2019 Apr 11;14(4):e0215109. doi: 10.1371/journal.pone.0215109 (PMC6459487; doi:10.1371/journal.pone.0215109)
Supplement: S4 File — Raw data from in vivo replication experiments reported in Figures 5 and 6. (XLS) [file pone.0215109.s004.xls]

## Sheet: HCT-116 GRAPH 
WT-HCT-116
	0	6	8	10	13	15	17	19	21	23	26	28	30	33	35		DAYS
CTR	76.083	100.954	130.925	146.129	170.508	195.475	200.312	221.044	250.921	275.443	299.287	310.621	330.092	345.806	400.35
sorafenib	75.4857	76.0331	80.7423	84.8611	88.9259	95.5116	99.2496	96.8431	110.131	115.382	120.39	125.298	133.908	140.135	155.232
DS
CTR	12.8578	11.0671	11.7731	14.1745	16.599	25.9558	33.7387	21.9757	11.031	17.594	22.5201	34.2665	44.52	49.6434	34.1951
sorafenib	1.47887	4.59702	12.1372	15.2088	19.0727	21.8061	23.7052	18.2135	31.6446	22.5507	21.3204	24.992	17.7716	25.1185	32.9654
ERL-R HCT-116
	0	6	8	10	13	15	17	19	21	23	26	28	30	33	35		DAYS
CTR	75.6946	119.794	150.338	169.738	190.425	220.14	250.273	270.005	289.44	310.323	350.954	395.287	420.38	450.849	560.138
sorafenib	75.2047	86.8666	91.4805	94.9587	101.913	105.671	110.107	110.62	116.781	120.809	123.766	127.008	130.248	133.795	138.383
DS
CTR	5.05954	6.74794	7.1567	15.1137	26.4623	8.38097	16.5503	16.4958	25.6129	14.0116	17.5115	32.1866	32.6853	44.9228	55.8747
sorafenib	11.6309	14.5244	17.5876	31.7394	33.3474	44.7948	55.6715	27.8588	14.6749	32.2805	23.462	31.6692	41.4275	19.697	11.4131
GEF-R HCT-116
	0	6	8	10	13	15	17	19	21	23	26	28	30	33	35		DAYS
CTR	75.3526	130.647	159.822	198.919	220.104	262.178	289.898	329.915	371.421	410.758	450.263	510.007	560.093	630.306	660.635
sorafenib	75.8224	85.2019	96.9619	110.083	121.526	123.744	130.237	134.905	139.995	145.003	151.968	163.466	174.402	180.35	193.834
DS
CTR	8.06978	16.1377	16.8248	20.428	11.5482	19.6355	7.12166	22.7016	16.4624	15.6944	22.9977	7.65188	8.13603	14.5799	20.2969
sorafenib	6.79053	8.28838	16.7244	15.1802	23.0465	24.1671	24.1991	26.592	21.8919	20.0115	16.0485	32.0157	43.7733	35.4049	23.8879
VAN-R HCT-116
	0	6	8	10	13	15	17	19	21	23	26	28	30	33	35		DAYS
CTR	75.7207	130.587	159.956	190.655	230.005	270.078	300.509	330.81	360.044	380.937	420.672	449.683	509.902	580.381	650.936
sorafenib	75.9977	89.9745	110.704	120.553	125.92	130.097	134.682	153.973	169.404	180.14	190.707	209.691	220.12	233.099	245.226
DS
CTR	4.72559	15.3141	15.2225	10.0315	11.9905	14.9101	7.60064	19.6409	14.1202	16.5296	21.7423	5.27105	5.34289	16.3542	17.824
sorafenib	7.41174	7.34886	16.3914	15.2403	21.8581	22.754	22.7109	24.5581	20.9172	19.5206	15.0468	28.4334	43.758	35.4767	27.6182

## Sheet: CALU-3 GRAPH
WT-CALU-3
	0	6	8	10	13	15	17	19	21	23	26	28	30	33	35		DAYS
CTR	75.0686	140.888	145.155	150.483	170.718	179.95	199.279	209.954	240.238	254.914	280.711	299.416	320.368	350.854	419.771
sorafenib	75.0365	89.947	86.816	93.0059	90.5885	96.7135	100.846	103.28	111.22	118.694	119.686	134.526	142.93	149.4	160.311
DS
CTR	9.51298	12.1656	14.0909	15.3744	19.7306	25.0583	31.957	24.8729	15.9247	13.557	11.4599	13.9127	21.566	25.4988	11.977
sorafenib	9.58029	15.683	9.92178	13.2829	15.9496	19.9838	25.3352	16.8433	15.9173	13.9884	13.061	12.9222	16.1648	19.2184	14.9088
ERL-R CALU-3
	0	6	8	10	13	15	17	19	21	23	26	28	30	33	35		DAYS
CTR	75.7209	100.084	145.314	155.423	189.047	211.152	229.498	261.251	288.916	301.413	345.28	387.749	400.508	436.239	570.091
sorafenib	75.8402	86.8693	90.6089	95.778	105.508	109.302	113.788	116.035	118.535	127.432	128.795	129.948	132.415	135.078	141.37
DS
CTR	7.4243	5.13598	7.31426	20.5961	19.6692	8.59687	22.1123	11.3843	12.6498	16.946	18.9877	7.36109	7.86265	22.4787	24.3024
sorafenib	12.1129	14.4057	20.8716	17.2055	23.5528	31.1293	37.6974	14.0838	10.2425	11.8799	15.0471	17.9353	24.4371	22.6758	20.2387
GEF-R CALU-3
	0	6	8	10	13	15	17	19	21	23	26	28	30	33	35		DAYS
CTR	75.7417	100.622	149.94	170.474	229.784	267.754	297.509	337.562	362.572	401.189	449.913	500.219	555.074	620.314	651.274
sorafenib	74.9895	85.2041	86.3648	100.006	115.158	118.758	128.853	131.291	138.913	145.287	156.684	172.698	178.866	191.379	198.723
DS
CTR	11.2581	26.5019	7.30531	13.0583	5.38756	21.7779	15.9605	14.9164	14.8567	24.9404	13.401	16.8432	17.0368	7.67169	11.2867
sorafenib	16.7884	11.7359	17.4228	7.4244	5.24866	3.59892	8.41586	9.78755	17.285	27.4617	18.5687	12.7711	20.955	8.44381	6.65343
VAN-R CALU-3
	0	6	8	10	13	15	17	19	21	23	26	28	30	33	35		DAYS
CTR	75.1815	125.089	149.955	180.095	214.966	240.154	281.13	309.932	350.024	380.091	411.418	439.962	481.508	531.375	599.444
sorafenib	75.5933	80.1269	99.9538	120.284	130.09	135.029	145.028	163.724	178.597	191.279	205.023	215.129	223.543	231.098	241.302
DS
CTR	3.88321	13.2086	7.66717	14.5373	21.9408	20.5186	18.6855	7.74222	14.9912	21.3591	6.59956	12.129	31.3471	18.9093	24.6603
sorafenib	11.2742	16.2029	23.5986	33.1773	23.2724	15.951	14.9039	21.9798	16.3045	9.81758	23.7605	23.8442	17.8415	12.5731	6.51235

## Sheet: H116 ROW DATA
H116 WT CTR DIAMETERS
	0		6		8		10		13		15		17		19		21		23		26		28		30		33		35		DAYS
#1	0.74	0.5	0.84	0.49	0.89	0.51	0.75	0.57	0.83	0.67	0.85	0.7	0.87	0.69	0.87	0.69	0.92	0.73	0.958	0.75	0.95	0.78	1.26	0.73	1.32	0.76	1.395	0.77	1.386	0.78
#2	0.58	0.51	0.82	0.51	0.89	0.55	0.96	0.57	0.71	0.67	0.71	0.69	0.76	0.67	0.83	0.69	0.82	0.75	0.94	0.77	0.982	0.76	0.982	0.76	1.1	0.73	1.045	0.78	1.295	0.77
#3	0.54	0.51	0.71	0.49	0.86	0.51	0.93	0.52	0.86	0.57	0.71	0.69	0.77	0.67	0.85	0.69	0.81	0.77	0.94	0.75	1.1	0.73	1.04	0.76	1.03	0.78	0.98	0.817	1.33	0.77
#4	0.5	0.5	0.85	0.49	0.96	0.52	0.89	0.55	0.72	0.65	0.75	0.69	0.8	0.67	0.88	0.68	0.88	0.74	0.95	0.74	1	0.77	1.08	0.73	1.03	0.78	0.98	0.817	1.395	0.77
#5	0.5	0.5	0.84	0.52	0.94	0.53	0.96	0.58	0.77	0.67	0.74	0.69	0.78	0.67	0.87	0.69	0.87	0.74	0.94	0.75	1.1	0.73	1	0.76	1.04	0.77	1.03	0.78	1.234	0.77
#6	0.76	0.49	0.82	0.47	0.85	0.51	0.95	0.55	0.73	0.65	0.76	0.66	0.8	0.65	0.89	0.69	0.81	0.77	0.83	0.78	0.84	0.78	0.8	0.79	0.915	0.75	0.958	0.75	1.08	0.79
#7	0.54	0.5	0.69	0.49	0.915	0.54	0.91	0.56	0.71	0.68	0.82	0.7	0.85	0.69	0.87	0.69	0.82	0.75	0.84	0.75	0.94	0.75	1.08	0.73	1.1	0.73	1.035	0.76	1.107	0.79
#8	0.55	0.48	0.79	0.49	0.92	0.55	0.85	0.57	0.84	0.66	0.84	0.75	0.94	0.75	0.99	0.73	0.94	0.75	1.1	0.73	0.98	0.817	1.2	0.77	1.28	0.77	1.325	0.77	1.41	0.77
	D	d	D	d	D	d	D	d	D	d	D	d	D	d	D	d	D	d	D	d	D	d	D	d	D	d	D	d	D	d
H116 WT CTR VOLUMES
days	0	6	8	10	13	15	17	19	21	23	26	28	30	33	35
	96.2	104.876	120.374	126.711	193.745	216.58	215.388	215.388	254.939	280.215	300.55	349.156	396.465	430.09	438.486
	78.4462	110.907	139.997	162.19	165.734	175.776	177.405	205.485	239.85	289.81	294.946	294.946	304.819	330.605	399.259
	73.0361	88.6449	116.317	130.765	145.295	175.776	179.74	210.436	249.729	274.95	304.819	312.366	325.859	340.152	410.05
	65	106.124	134.984	139.997	158.184	185.679	186.742	211.594	250.582	270.514	308.308	299.277	325.859	340.152	430.09
	65	118.111	137.304	167.931	179.74	183.203	182.074	215.388	247.734	274.95	304.819	300.352	320.64	325.859	380.452
	94.8875	94.1918	114.964	149.435	160.381	172.149	175.76	220.339	249.729	262.585	265.749	259.626	267.638	280.215	350.495
	70.2	86.1479	138.743	148.396	170.718	208.936	210.436	215.388	239.85	245.7	274.95	299.277	304.819	310.864	359.257
	65.8944	98.6331	144.716	143.606	190.27	245.7	274.95	274.337	274.95	304.819	340.152	369.97	394.634	408.508	434.714
MEDIA	76.083	100.954	130.925	146.129	170.508	195.475	200.312	221.044	250.921	275.443	299.287	310.621	330.092	345.806	400.35
DS	12.8578	11.0671	11.7731	14.1745	16.599	25.9558	33.7387	21.9757	11.031	17.594	22.5201	34.2665	44.52	49.6434	34.1951
H116 WT- SOR DIAMETERS
	0		6		8		10		13		15		17		19		21		23		26		28		30		33		35		DAYS
#1	0.537	0.52	0.564	0.5	0.564	0.5	0.72	0.45	0.73	0.45	0.76	0.45	0.58	0.53	0.72	0.49	0.595	0.54	0.64	0.55	0.64	0.55	0.639	0.55	0.71	0.57	0.71	0.57	0.72	0.59
#2	0.6	0.5	0.54	0.5	0.54	0.5	0.54	0.5	0.71	0.44	0.715	0.45	0.73	0.45	0.55	0.53	0.55	0.53	0.638	0.55	0.637	0.55	0.64	0.55	0.709	0.57	0.71	0.57	0.719	0.59
#3	0.564	0.5	0.564	0.5	0.564	0.5	0.564	0.5	0.56	0.5	0.72	0.46	0.55	0.53	0.72	0.49	0.625	0.54	0.637	0.55	0.638	0.55	0.638	0.55	0.7	0.55	0.7	0.55	0.7	0.55
#4	0.537	0.52	0.55	0.53	0.625	0.54	0.67	0.55	0.73	0.55	0.71	0.57	0.72	0.59	0.72	0.59	0.88	0.6	0.86	0.58	0.86	0.58	0.86	0.58	0.86	0.58	0.91	0.6	0.91	0.6
#5	0.714	0.45	0.714	0.45	0.61	0.54	0.672	0.54	0.7	0.55	0.71	0.57	0.73	0.58	0.73	0.5	0.86	0.58	0.858	0.58	0.859	0.58	0.86	0.58	0.859	0.58	0.86	0.58	0.86	0.58
#6	0.674	0.46	0.7	0.46	0.54	0.5	0.714	0.45	0.76	0.45	0.76	0.45	0.58	0.53	0.58	0.53	0.596	0.54	0.64	0.55	0.71	0.57	0.71	0.57	0.72	0.59	0.72	0.59	0.858	0.58
#7	0.7	0.46	0.674	0.46	0.564	0.5	0.714	0.45	0.714	0.45	0.58	0.53	0.578	0.53	0.58	0.53	0.595	0.54	0.64	0.55	0.82	0.51	0.71	0.57	0.72	0.59	0.89	0.55	0.97	0.63
#8	0.714	0.45	0.58	0.53	0.625	0.55	0.672	0.54	0.7	0.55	0.69	0.59	0.69	0.59	0.71	0.57	0.71	0.57	0.71	0.57	0.72	0.59	0.915	0.58	0.915	0.58	0.93	0.61	0.97	0.63
	D	d	D	d	D	d	D	d	D	d	D	d	D	d	D	d	D	d	D	d	D	d	D	d	D	d	D	d	D	d
H116 WT- SOR VOLUMES
days	0	6	8	10	13	15	17	19	21	23	26	28	30	33	35
	75.5065	73.32	73.32	75.816	76.869	80.028	84.7194	89.8934	90.221	100.672	100.672	100.515	119.953	119.953	130.329
	78	70.2	70.2	70.2	71.4771	75.2895	76.869	80.3374	80.3374	100.357	100.2	100.672	119.784	119.953	130.148
	73.32	73.32	73.32	73.32	72.8	79.223	80.3374	89.8934	94.77	100.2	100.357	100.357	110.11	110.11	110.11
	75.5065	80.3374	94.77	105.391	114.829	119.953	130.329	130.329	164.736	150.438	150.438	150.438	150.438	170.352	170.352
	75.1842	75.1842	92.4955	101.897	110.11	119.953	127.697	94.9	150.438	150.088	150.263	150.438	150.263	150.438	150.438
	74.1616	77.0224	70.2	75.1842	80.028	80.028	84.7194	84.7194	90.3727	100.672	119.953	119.953	130.329	130.329	150.088
	77.0224	74.1616	73.32	75.1842	75.1842	84.7194	84.4273	84.7194	90.221	100.672	110.907	119.953	130.329	139.997	200.196
	75.1842	84.7194	98.3125	101.897	110.11	124.898	124.898	119.953	119.953	119.953	130.329	160.059	160.059	179.948	200.196
MEDIA	75.4857	76.0331	80.7423	84.8611	88.9259	95.5116	99.2496	96.8431	110.131	115.382	120.39	125.298	133.908	140.135	155.232
DS	1.47887	4.59702	12.1372	15.2088	19.0727	21.8061	23.7052	18.2135	31.6446	22.5507	21.3204	24.992	17.7716	25.1185	32.9654
H116 ERL-R CTR DIAMETERS
	0		6		8		10		13		15		17		19		21		23		26		28		30		33		35		DAYS
#1	0.714	0.45	0.89	0.51	0.92	0.55	0.915	0.58	0.73	0.67	0.87	0.69	1.06	0.66	1.04	0.7	1.04	0.7	0.9	0.78	1.03	0.78	1.455	0.69	1.488	0.71	1.299	0.77	1.411	0.8
#2	0.715	0.45	0.73	0.55	0.86	0.58	0.77	0.67	0.98	0.62	1.057	0.63	1.06	0.7	0.96	0.75	0.938	0.81	0.938	0.81	1.354	0.71	1.49	0.71	1.438	0.75	1.505	0.75	1.465	0.81
#3	0.58	0.53	0.73	0.58	0.92	0.54	0.76	0.67	0.967	0.61	0.867	0.69	1.04	0.7	0.94	0.77	0.9	0.79	0.937	0.81	1.375	0.7	1.488	0.71	1.42	0.75	1.505	0.75	1.465	0.85
#4	0.66	0.45	0.72	0.59	0.86	0.58	0.86	0.58	0.905	0.61	0.868	0.69	0.81	0.77	0.8	0.79	0.9	0.82	0.939	0.81	1.453	0.7	1.505	0.75	1.415	0.8	1.27	0.9	1.545	0.85
#5	0.661	0.45	0.729	0.55	0.919	0.55	0.915	0.58	0.905	0.61	1.09	0.63	0.82	0.75	0.838	0.75	0.8	0.79	0.919	0.79	1.455	0.69	1.47	0.71	1.35	0.76	1.438	0.75	1.57	0.85
#6	0.56	0.51	0.7	0.55	0.72	0.65	0.967	0.61	1.02	0.63	1.07	0.64	1.07	0.66	0.92	0.73	0.8	0.79	0.901	0.8	1.454	0.7	1.45	0.76	1.352	0.8	1.278	0.85	1.545	0.9
#7	0.55	0.53	0.888	0.51	0.915	0.58	0.974	0.61	0.836	0.75	1.07	0.65	1.06	0.7	0.94	0.77	0.9	0.82	0.938	0.81	1.375	0.7	1.44	0.74	1.505	0.75	1.278	0.85	1.545	0.85
#8	0.714	0.45	0.889	0.51	0.885	0.58	0.884	0.58	0.88	0.6	1.018	0.63	1.09	0.63	0.94	0.75	0.94	0.77	0.937	0.81	1.028	0.78	1.375	0.7	1.454	0.7	1.44	0.74	1.49	0.85
	D	d	D	d	D	d	D	d	D	d	D	d	D	d	D	d	D	d	D	d	D	d	D	d	D	d	D	d	D	d
H116 ERL-R CTR VOLUMES
days	0	6	8	10	13	15	17	19	21	23	26	28	30	33	35
	75.1842	120.374	144.716	160.059	170.402	215.388	240.103	264.992	264.992	284.731	325.859	360.217	390.052	400.492	469.581
	75.2895	114.829	150.438	179.74	195.89	218.152	270.088	280.8	320.019	320.019	354.927	390.577	420.615	440.212	499.817
	84.7194	127.697	139.501	177.405	187.107	214.645	264.992	289.81	292.079	319.678	350.35	390.052	415.35	440.212	550.401
	69.498	130.329	150.438	150.438	175.11	214.892	249.729	259.626	314.683	320.361	370.224	440.212	470.912	534.924	580.457
	69.6033	114.672	144.559	160.059	175.11	224.963	239.85	245.115	259.626	298.245	360.217	385.334	405.475	420.615	589.849
	75.7411	110.11	158.184	187.107	210.516	227.901	242.368	254.939	259.626	299.853	370.479	435.51	449.946	480.145	650.754
	80.3374	120.104	160.059	188.461	244.53	235.079	270.088	289.81	314.683	320.019	350.35	410.043	440.212	480.145	580.457
	75.1842	120.239	154.811	154.636	164.736	210.103	224.963	274.95	289.81	319.678	325.226	350.35	370.479	410.043	559.793
MEDIA	75.6946	119.794	150.338	169.738	190.425	220.14	250.273	270.005	289.44	310.323	350.954	395.287	420.38	450.849	560.138
DS	5.05954	6.74794	7.1567	15.1137	26.4623	8.38097	16.5503	16.4958	25.6129	14.0116	17.5115	32.1866	32.6853	44.9228	55.8747
H116 ERL-R SOR DIAMETERS
	0		6		8		10		13		15		17		19		21		23		26		28		30		33		35		DAYS
#1	0.57	0.45	0.556	0.51	0.56	0.51	0.555	0.51	0.72	0.45	0.958	0.4	0.96	0.4	0.615	0.53	0.595	0.54	0.58	0.53	0.68	0.57	0.67	0.55	0.645	0.56	0.69	0.59	0.8	0.56
#2	0.64	0.51	0.595	0.54	0.785	0.49	0.7	0.51	0.7	0.51	0.92	0.41	1.07	0.38	0.66	0.54	0.7	0.55	0.676	0.55	0.76	0.54	0.81	0.5	0.6	0.58	0.71	0.57	0.86	0.55
#3	0.7	0.46	0.85	0.51	0.71	0.57	0.92	0.54	0.888	0.58	0.99	0.6	0.83	0.69	0.915	0.58	0.92	0.54	0.84	0.66	0.77	0.67	0.84	0.66	1.017	0.63	0.93	0.61	0.88	0.6
#4	0.595	0.54	0.7	0.51	0.7	0.55	0.86	0.58	0.887	0.58	0.73	0.67	0.975	0.62	0.86	0.58	0.925	0.52	0.92	0.54	0.925	0.52	0.86	0.58	0.88	0.62	0.92	0.54	0.926	0.54
#5	0.555	0.51	0.556	0.51	0.76	0.45	0.554	0.51	0.845	0.44	0.563	0.54	0.829	0.43	0.74	0.51	0.64	0.6	0.7	0.57	0.7	0.55	0.7	0.51	0.595	0.54	0.89	0.51	0.725	0.59
#6	0.577	0.53	0.7	0.51	0.785	0.49	0.555	0.51	0.58	0.53	0.58	0.53	0.67	0.48	0.7	0.51	0.7	0.55	0.74	0.51	1.09	0.45	0.92	0.54	0.925	0.52	0.72	0.59	0.96	0.53
#7	0.65	0.45	0.554	0.51	0.554	0.51	0.554	0.51	0.76	0.45	1.01	0.39	0.615	0.5	0.73	0.5	0.76	0.55	0.76	0.55	1.2	0.43	0.89	0.51	0.89	0.51	0.8	0.56	0.96	0.52
#8	0.57	0.45	0.555	0.51	0.555	0.51	0.555	0.51	0.65	0.5	0.91	0.41	0.55	0.53	0.76	0.49	0.68	0.57	0.685	0.55	0.725	0.54	0.7	0.55	0.67	0.55	0.69	0.59	0.998	0.5
	D	d	D	d	D	d	D	d	D	d	D	d	D	d	D	d	D	d	D	d	D	d	D	d	D	d	D	d	D	d
H116 ERL-R SOR VOLUMES
days	0	6	8	10	13	15	17	19	21	23	26	28	30	33	35
	60.021	75.2001	75.7411	75.0649	75.816	79.7056	79.872	89.8318	90.221	84.7194	114.885	105.391	105.181	124.898	130.458
	86.5613	90.221	98.0088	94.6764	94.6764	80.419	80.3442	100.077	110.11	106.335	115.24	105.3	104.957	119.953	135.278
	77.0224	114.964	119.953	139.501	155.336	185.328	205.485	160.059	139.501	190.27	179.74	190.27	209.897	179.948	164.736
	90.221	94.6764	110.11	150.438	155.161	170.402	194.891	150.438	130.062	139.501	130.062	150.438	175.901	139.501	140.411
	75.0649	75.2001	80.028	74.9296	85.0678	85.3688	79.7067	100.086	119.808	118.264	110.11	94.6764	90.221	120.374	131.234
	84.2812	94.6764	98.0088	75.0649	84.7194	84.7194	80.2714	94.6764	110.11	100.086	114.777	139.501	130.062	130.329	140.225
	68.445	74.9296	74.9296	74.9296	80.028	79.8829	79.95	94.9	119.548	119.548	115.378	120.374	120.374	130.458	134.984
	60.021	75.0649	75.0649	75.0649	84.5	79.5449	80.3374	94.8875	114.885	107.751	109.933	110.11	105.391	124.898	129.74
MEDIA	75.2047	86.8666	91.4805	94.9587	101.913	105.671	110.107	110.62	116.781	120.809	123.766	127.008	130.248	133.795	138.383
DS	11.6309	14.5244	17.5876	31.7394	33.3474	44.7948	55.6715	27.8588	14.6749	32.2805	23.462	31.6692	41.4275	19.697	11.4131
H116 GEF-R CTR DIAMETERS
	0		6		8		10		13		15		17		19		21		23		26		28		30		33		35		DAYS
#1	0.564	0.5	0.925	0.52	0.905	0.58	1.085	0.58	1.045	0.65	0.956	0.75	0.94	0.77	0.947	0.78	0.98	0.817	1.298	0.77	1.068	0.91	1.185	0.91	1.305	0.9	1.505	0.89	1.665	0.86
#2	0.674	0.46	0.92	0.56	0.971	0.58	0.85	0.69	1.082	0.64	0.9	0.78	0.99	0.75	1.043	0.78	1.451	0.7	1.59	0.7	1.128	0.9	1.235	0.9	1.325	0.91	1.595	0.87	1.615	0.9
#3	0.714	0.45	0.92	0.54	0.955	0.55	1.105	0.56	1.065	0.63	0.81	0.77	1.14	0.7	1.032	0.76	1.233	0.76	1.505	0.75	1.278	0.85	1.16	0.91	1.33	0.9	1.38	0.93	1.625	0.91
#4	0.62	0.45	0.71	0.57	0.77	0.67	1.07	0.65	1.07	0.65	0.837	0.75	0.9	0.8	1.1	0.81	1.112	0.8	1.395	0.77	1.351	0.8	1.065	0.96	1.43	0.86	1.53	0.89	1.555	0.89
#5	0.65	0.45	0.725	0.54	0.72	0.59	0.73	0.67	0.942	0.67	0.947	0.74	0.88	0.81	0.957	0.82	1.488	0.71	1.33	0.77	1.353	0.8	1.184	0.91	1.416	0.88	1.565	0.89	1.52	0.91
#6	0.54	0.52	0.755	0.53	0.73	0.65	0.84	0.66	0.85	0.69	1.045	0.65	0.976	0.75	0.98	0.817	1.455	0.69	1.615	0.69	1.39	0.79	1.087	0.95	1.195	0.95	1.715	0.86	1.715	0.86
#7	0.61	0.54	0.96	0.52	1.03	0.58	0.83	0.69	0.87	0.69	0.8	0.79	0.855	0.8	0.937	0.81	1.173	0.8	1.203	0.8	1.42	0.75	1.234	0.9	1.31	0.91	1.41	0.92	1.5	0.92
#8	0.6	0.5	0.86	0.58	0.855	0.58	1.016	0.63	0.97	0.63	0.907	0.77	0.84	0.8	1.017	0.79	1.234	0.77	1.265	0.78	1.438	0.75	1.3	0.86	1.348	0.89	1.47	0.9	1.69	0.86
	D	d	D	d	D	d	D	d	D	d	D	d	D	d	D	d	D	d	D	d	D	d	D	d	D	d	D	d	D	d
H116 GEF-R CTR VOLUMES
days	0	6	8	10	13	15	17	19	21	23	26	28	30	33	35
	73.32	130.062	158.31	189.797	229.587	279.63	289.81	299.6	340.152	400.184	459.894	510.275	549.666	619.897	640.346
	74.1616	150.026	169.855	210.436	230.457	284.731	289.575	329.972	369.715	405.132	475.114	520.182	570.561	627.773	680.238
	75.1842	139.501	150.222	180.195	219.803	249.729	290.472	309.963	370.334	440.212	480.145	499.51	560.196	620.652	699.745
	65.286	119.953	179.74	235.079	235.079	244.822	299.52	375.289	370.074	430.09	449.613	510.382	549.967	630.195	640.492
	68.445	109.933	130.329	170.402	219.889	269.66	300.231	334.613	390.052	410.05	450.278	509.845	570.206	644.611	654.53
	75.9283	110.281	160.381	190.27	210.436	229.587	285.48	340.152	360.217	399.829	451.099	510.129	560.813	659.575	659.575
	92.4955	134.984	180.176	205.485	215.388	259.626	284.544	319.678	390.374	400.358	415.35	519.761	564.102	620.58	660.192
	78	150.438	149.563	209.69	200.196	279.635	279.552	330.049	380.452	400.206	420.615	499.97	555.23	619.164	649.96
MEDIA	75.3526	130.647	159.822	198.919	220.104	262.178	289.898	329.915	371.421	410.758	450.263	510.007	560.093	630.306	660.635
DS	8.06978	16.1377	16.8248	20.428	11.5482	19.6355	7.12166	22.7016	16.4624	15.6944	22.9977	7.65188	8.13603	14.5799	20.2969
H116 GEF-R SOR DIAMETERS
	0		6		8		10		13		15		17		19		21		23		26		28		30		33		35		DAYS
#1	0.554	0.51	0.58	0.5	0.58	0.5	0.73	0.5	0.73	0.5	0.71	0.52	0.72	0.52	0.71	0.52	0.72	0.54	0.73	0.56	0.75	0.6	0.75	0.6	0.75	0.6	0.78	0.65	0.79	0.68
#2	0.545	0.52	0.67	0.51	0.85	0.51	0.93	0.52	1.03	0.53	1	0.53	1.06	0.53	1.06	0.53	1.06	0.53	1.1	0.53	1.1	0.53	1.01	0.6	1.03	0.64	1.03	0.64	1.03	0.64
#3	0.62	0.49	0.595	0.54	0.635	0.55	0.76	0.55	0.83	0.57	0.92	0.57	0.975	0.57	0.975	0.57	0.975	0.57	0.975	0.57	1.01	0.57	1.01	0.57	1.13	0.57	1.13	0.57	1.13	0.57
#4	0.68	0.49	0.7	0.51	0.815	0.51	0.89	0.52	0.86	0.54	0.92	0.52	0.83	0.57	0.88	0.57	0.92	0.57	0.945	0.57	1	0.57	1	0.57	1.03	0.58	1.03	0.58	1.03	0.58
#5	0.5	0.5	0.58	0.5	0.68	0.49	0.7	0.51	0.7	0.51	0.7	0.51	0.72	0.52	0.72	0.52	0.75	0.53	0.76	0.55	0.795	0.55	0.795	0.55	0.795	0.55	0.96	0.55	1.08	0.55
#6	0.7	0.48	0.73	0.5	0.85	0.52	0.85	0.52	0.9	0.54	0.92	0.54	0.89	0.55	0.92	0.56	0.92	0.56	0.92	0.56	0.92	0.56	0.92	0.56	0.92	0.56	0.92	0.56	1.11	0.56
#7	0.65	0.45	0.59	0.51	0.59	0.51	0.7	0.51	0.7	0.51	0.7	0.51	0.75	0.53	0.75	0.53	0.83	0.54	0.83	0.54	0.92	0.54	0.92	0.54	0.92	0.54	0.92	0.54	1.18	0.54
#8	0.58	0.5	0.62	0.5	0.7	0.5	0.75	0.51	0.86	0.54	0.86	0.54	0.77	0.57	0.89	0.57	0.89	0.57	0.95	0.57	0.95	0.57	0.96	0.67	1.07	0.67	1.03	0.67	1.03	0.67
	D	d	D	d	D	d	D	d	D	d	D	d	D	d	D	d	D	d	D	d	D	d	D	d	D	d	D	d	D	d
H116 GEF-R SOR VOLUMES
days	0	6	8	10	13	15	17	19	21	23	26	28	30	33	35
	74.9296	75.4	75.4	94.9	94.9	99.8317	101.238	99.8317	109.175	119.043	140.4	140.4	140.4	171.366	189.954
	76.6314	90.6188	114.964	130.765	150.45	146.068	154.832	154.832	154.832	160.675	160.675	189.072	219.382	219.382	219.382
	77.4082	90.221	99.8855	119.548	140.227	155.432	164.724	164.724	164.724	164.724	170.637	170.637	190.911	190.911	190.911
	84.8994	94.6764	110.23	125.141	130.404	129.359	140.227	148.674	155.432	159.656	168.948	168.948	180.176	180.176	180.176
	65	75.4	84.8994	94.6764	94.6764	94.6764	101.238	101.238	109.551	119.548	125.054	125.054	125.054	151.008	169.884
	83.8656	94.9	119.517	119.517	136.469	139.501	139.997	150.026	150.026	150.026	150.026	150.026	150.026	150.026	181.01
	68.445	79.7987	79.7987	94.6764	94.6764	94.6764	109.551	109.551	125.855	125.855	139.501	139.501	139.501	139.501	178.926
	75.4	80.6	91	101.439	130.404	130.404	130.09	150.364	150.364	160.501	160.501	224.091	249.768	240.431	240.431
MEDIA	75.8224	85.2019	96.9619	110.083	121.526	123.744	130.237	134.905	139.995	145.003	151.968	163.466	174.402	180.35	193.834
DS	6.79053	8.28838	16.7244	15.1802	23.0465	24.1671	24.1991	26.592	21.8919	20.0115	16.0485	32.0157	43.7733	35.4049	23.8879
H116 VAN-R CTR DIAMETERS
	0		6		8		10		13		15		17		19		21		23		26		28		30		33		35		DAYS
#1	0.564	0.5	0.7	0.6	0.845	0.6	0.87	0.63	0.86	0.7	0.92	0.75	0.903	0.8	0.91	0.81	1.107	0.79	1.113	0.8	1.13	0.82	1.02	0.91	1.16	0.91	1.31	0.91	1.53	0.89
#2	0.674	0.46	0.85	0.56	0.91	0.6	0.91	0.65	0.88	0.71	0.86	0.8	0.9	0.8	0.89	0.82	1.08	0.79	1.09	0.82	1.08	0.85	1.07	0.9	1.135	0.93	1.325	0.91	1.665	0.86
#3	0.714	0.45	0.89	0.58	0.89	0.59	0.87	0.63	0.89	0.69	0.88	0.76	0.855	0.8	0.99	0.8	1.108	0.79	1.114	0.8	1.1	0.84	1.065	0.9	1.186	0.91	1.324	0.91	1.485	0.91
#4	0.65	0.45	0.92	0.52	0.88	0.61	0.87	0.65	0.86	0.7	1.04	0.68	1.035	0.76	1.04	0.81	1.234	0.77	1.14	0.8	1.145	0.83	1.065	0.91	1.13	0.94	1.24	0.94	1.396	0.94
#5	0.58	0.5	0.635	0.55	0.7	0.6	0.71	0.7	0.82	0.72	0.93	0.72	0.9	0.8	0.995	0.8	0.98	0.817	1.083	0.8	1.07	0.87	1.12	0.88	1.21	0.9	1.35	0.9	1.52	0.9
#6	0.56	0.51	0.7	0.6	0.85	0.6	0.89	0.64	1.04	0.68	1.04	0.72	0.9	0.8	0.935	0.8	1.05	0.8	1.01	0.85	1.02	0.9	1.07	0.9	1.213	0.9	1.49	0.88	1.535	0.92
#7	0.605	0.52	0.82	0.55	0.71	0.7	0.8	0.7	0.94	0.7	0.99	0.75	0.89	0.81	0.96	0.85	1.01	0.85	1.04	0.85	1.02	0.91	1.02	0.92	1.16	0.92	1.36	0.92	1.49	0.93
#8	0.58	0.51	0.77	0.57	0.88	0.57	0.86	0.67	0.97	0.69	0.9	0.76	0.875	0.82	0.92	0.84	0.94	0.86	1.055	0.87	1.07	0.91	1	0.93	1.13	0.93	1.337	0.93	1.49	0.93
	D	d	D	d	D	d	D	d	D	d	D	d	D	d	D	d	D	d	D	d	D	d	D	d	D	d	D	d	D	d
H116 VAN-R CTR VOLUMES
days	0	6	8	10	13	15	17	19	21	23	26	28	30	33	35
	73.32	131.04	158.184	179.558	219.128	269.1	300.518	310.467	359.257	370.406	395.102	439.224	499.51	564.102	630.195
	74.1616	138.611	170.352	199.927	230.676	286.208	299.52	311.187	350.495	381.116	405.756	450.684	510.464	570.561	640.346
	75.1842	155.686	161.101	179.558	220.339	264.31	284.544	329.472	359.581	370.739	403.603	448.578	510.706	570.13	639.459
	68.445	129.359	170.273	191.139	219.128	250.066	310.864	354.819	380.452	379.392	410.171	458.602	519.203	569.745	641.423
	75.4	99.8855	131.04	180.908	221.046	250.698	299.52	331.136	340.152	360.422	421.139	451.011	509.652	568.62	640.224
	75.7411	131.04	159.12	189.563	250.066	280.351	299.52	311.168	349.44	379.457	429.624	450.684	510.916	600.005	675.596
	85.0678	128.986	180.908	203.84	239.512	289.575	303.643	360.672	379.457	390.728	439.224	448.931	510.548	598.574	670.125
	78.4462	130.09	148.674	200.748	240.145	270.317	305.942	337.559	361.516	415.235	460.755	449.748	508.215	601.313	670.125
MEDIA	75.7207	130.587	159.956	190.655	230.005	270.078	300.509	330.81	360.044	380.937	420.672	449.683	509.902	580.381	650.936
DS	4.72559	15.3141	15.2225	10.0315	11.9905	14.9101	7.60064	19.6409	14.1202	16.5296	21.7423	5.27105	5.34289	16.3542	17.824
H116 VAN-R SOR DIAMETERS
	0		6		8		10		13		15		17		19		21		23		26		28		30		33		35		DAYS
#1	0.54	0.51	0.67	0.5	0.64	0.52	0.65	0.55	0.7	0.55	0.71	0.56	0.71	0.56	0.71	0.56	0.93	0.53	0.93	0.53	0.83	0.6	0.83	0.6	0.83	0.61	0.83	0.68	0.83	0.73
#2	0.54	0.5	0.575	0.53	0.7	0.55	0.89	0.51	0.89	0.51	0.89	0.52	0.89	0.52	0.99	0.54	0.99	0.54	1.01	0.6	1	0.62	1.02	0.63	1.02	0.63	1.02	0.645	1.02	0.66
#3	0.62	0.5	0.62	0.54	0.92	0.54	0.785	0.61	0.795	0.65	0.82	0.65	0.84	0.65	0.86	0.66	0.84	0.66	0.84	0.66	0.88	0.66	0.98	0.7	1.01	0.77	1.01	0.77	1.01	0.77
#4	0.5	0.5	0.585	0.51	0.7	0.55	0.75	0.56	0.736	0.56	0.74	0.57	0.745	0.58	0.85	0.62	0.95	0.62	0.95	0.62	0.95	0.62	0.94	0.64	0.98	0.64	0.98	0.64	1.09	0.65
#5	0.555	0.51	0.66	0.51	0.64	0.55	0.7	0.55	0.7	0.55	0.71	0.56	0.735	0.56	0.7	0.6	0.8	0.6	0.91	0.6	0.92	0.63	0.92	0.63	0.92	0.63	1.019	0.63	0.99	0.67
#6	0.56	0.51	0.665	0.51	0.81	0.5	0.85	0.51	0.89	0.51	0.85	0.53	0.83	0.53	0.92	0.56	0.77	0.67	0.75	0.7	0.75	0.7	0.867	0.7	0.867	0.7	0.901	0.7	0.901	0.7
#7	0.72	0.49	0.685	0.54	0.925	0.52	0.72	0.59	0.92	0.54	0.955	0.54	0.99	0.54	0.91	0.6	0.96	0.6	1.04	0.6	1.07	0.6	1.2	0.6	1.17	0.6	1.255	0.6	1.28	0.6
#8	0.58	0.51	0.61	0.54	0.635	0.55	0.74	0.54	0.74	0.54	0.725	0.54	0.8	0.56	0.8	0.6	0.9	0.62	0.9	0.62	1	0.62	1.03	0.65	1.092	0.65	1.102	0.66	1.102	0.66
	D	d	D	d	D	d	D	d	D	d	D	d	D	d	D	d	D	d	D	d	D	d	D	d	D	d	D	d	D	d
H116 VAN-R SOR VOLUMES
days	0	6	8	10	13	15	17	19	21	23	26	28	30	33	35
	73.0361	87.1	89.9891	102.245	110.11	115.781	115.781	115.781	135.843	135.843	155.376	155.376	160.598	199.572	230
	70.2	83.9891	110.11	120.374	120.374	125.141	125.141	150.116	150.116	189.072	199.888	210.516	210.516	220.66	231.042
	80.6	94.0118	139.501	151.891	174.662	180.154	184.548	194.8	190.27	190.27	199.331	249.704	311.391	311.391	311.391
	65	79.1224	110.11	122.304	120.021	125.022	130.321	169.905	189.894	189.894	189.894	200.212	208.732	208.732	239.473
	75.0649	89.2663	100.672	110.11	110.11	115.781	119.858	131.04	149.76	170.352	189.877	189.877	189.877	210.309	231.094
	75.7411	89.9426	105.3	114.964	120.374	124.158	121.236	150.026	179.74	191.1	191.1	220.912	220.912	229.575	229.575
	89.8934	103.868	130.062	130.329	139.501	144.809	150.116	170.352	179.712	194.688	200.304	224.64	219.024	234.936	239.616
	78.4462	92.4955	99.8855	112.208	112.208	109.933	130.458	149.76	179.899	179.899	199.888	226.291	239.912	249.616	249.616
MEDIA	75.9977	89.9745	110.704	120.553	125.92	130.097	134.682	153.973	169.404	180.14	190.707	209.691	220.12	233.099	245.226
DS	7.41174	7.34886	16.3914	15.2403	21.8581	22.754	22.7109	24.5581	20.9172	19.5206	15.0468	28.4334	43.758	35.4767	27.6182

## Sheet: CALU3 ROW DATA
CALU3 WT CTR DIAMETERS
	0		6		8		10		13		15		17		19		21		23		26		28		30		33		35		DAYS
#1	0.58	0.51	0.69	0.59	0.72	0.59	0.77	0.59	0.83	0.6	0.86	0.6	0.9	0.61	0.89	0.64	0.88	0.71	0.88	0.74	0.89	0.75	0.94	0.75	0.94	0.75	1.01	0.78	1.201	0.8
#2	0.555	0.52	0.86	0.58	0.855	0.6	0.855	0.6	0.88	0.61	0.88	0.61	0.9	0.62	0.95	0.62	0.94	0.7	0.91	0.75	0.94	0.75	1.14	0.7	1.11	0.75	1.11	0.79	1.145	0.83
#3	0.564	0.5	0.93	0.52	0.93	0.52	0.925	0.53	0.91	0.6	0.91	0.6	0.96	0.6	1.07	0.6	1.05	0.65	1.05	0.65	1.11	0.71	1.15	0.73	1.15	0.73	1.01	0.78	1.09	0.85
#4	0.61	0.45	1	0.5	0.99	0.52	0.99	0.52	0.99	0.56	1.01	0.56	1.03	0.58	1.14	0.58	1.23	0.6	1.23	0.63	1.14	0.7	1.06	0.75	1.06	0.75	1.2	0.76	1.43	0.76
#5	0.56	0.51	0.89	0.55	0.89	0.55	0.89	0.55	1.01	0.55	1.04	0.55	1.15	0.55	1.19	0.57	1.27	0.59	1.2	0.64	1.2	0.68	0.95	0.78	1.01	0.78	1.11	0.78	1.36	0.78
#6	0.7	0.51	0.73	0.65	0.775	0.65	0.82	0.65	0.82	0.7	0.9	0.7	0.9	0.73	0.9	0.73	0.96	0.73	0.97	0.73	1.01	0.73	0.85	0.81	1.01	0.81	1.01	0.85	1.145	0.85
#7	0.54	0.5	0.75	0.6	0.75	0.6	0.75	0.64	0.84	0.66	0.82	0.7	0.98	0.7	0.98	0.7	1.04	0.7	1.06	0.7	1.14	0.7	1.03	0.76	1.02	0.8	1.026	0.85	1.17	0.84
#8	0.55	0.48	0.955	0.55	0.955	0.55	0.955	0.55	0.955	0.55	0.98	0.58	1.07	0.6	1.07	0.6	1.15	0.62	1.18	0.63	1.06	0.7	1.03	0.75	1.02	0.79	1.02	0.79	1.13	0.845
	D	d	D	d	D	d	D	d	D	d	D	d	D	d	D	d	D	d	D	d	D	d	D	d	D	d	D	d	D	d
CALU3 WT CTR VOLUMES
days	0	6	8	10	13	15	17	19	21	23	26	28	30	33	35
	78.4462	124.898	130.329	139.379	155.376	160.992	174.143	189.563	230.676	250.582	260.325	274.95	274.95	319.532	399.693
	78.0374	150.438	160.056	160.056	170.273	170.273	179.899	189.894	239.512	266.175	274.95	290.472	324.675	360.231	410.171
	73.32	130.765	130.765	135.113	170.352	170.352	179.712	200.304	230.685	230.685	290.967	318.674	318.674	319.532	409.513
	64.233	130	139.202	139.202	161.441	164.703	180.176	199.418	230.256	253.857	290.472	310.05	310.05	360.422	429.503
	75.7411	139.997	139.997	139.997	158.873	163.592	180.895	201.048	229.885	255.59	288.538	300.55	319.532	351.168	430.26
	94.6764	160.381	170.268	180.154	208.936	229.32	249.397	249.397	266.024	268.795	279.879	289.996	344.584	379.457	430.176
	70.2	140.4	140.4	159.744	190.27	208.936	249.704	249.704	264.992	270.088	290.472	309.363	339.456	385.468	429.287
	65.8944	150.222	150.222	150.222	150.222	171.429	200.304	200.304	229.871	243.538	270.088	301.275	331.023	331.023	419.561
MEDIA	75.0686	140.888	145.155	150.483	170.718	179.95	199.279	209.954	240.238	254.914	280.711	299.416	320.368	350.854	419.771
DS	9.51298	12.1656	14.0909	15.3744	19.7306	25.0583	31.957	24.8729	15.9247	13.557	11.4599	13.9127	21.566	25.4988	11.977
CALU3 WT SOR DIAMETERS
	0		6		8		10		13		15		17		19		21		23		26		28		30		33		35		DAYS
#1	0.7	0.51	0.73	0.5	0.73	0.5	0.73	0.5	0.7	0.5	0.7	0.5	0.7	0.6	0.7	0.55	0.7	0.54	0.7	0.54	0.7	0.55	0.7	0.6	0.7	0.62	0.72	0.62	0.753	0.65
#2	0.62	0.5	0.6	0.54	0.7	0.5	0.7	0.54	0.7	0.5	0.7	0.5	0.7	0.5	0.7	0.55	0.7	0.53	0.7	0.54	0.7	0.55	0.7	0.6	0.73	0.6	0.73	0.65	0.752	0.65
#3	0.54	0.5	0.6	0.53	0.7	0.53	0.6	0.48	0.6	0.5	0.7	0.57	0.7	0.5	0.7	0.62	0.73	0.52	0.7	0.6	0.7	0.6	0.7	0.65	0.73	0.65	0.73	0.682	0.75	0.682
#4	0.53	0.52	0.7	0.55	0.6	0.55	0.7	0.5	0.7	0.59	0.7	0.61	0.7	0.5	0.7	0.5	0.73	0.54	0.68	0.61	0.68	0.61	0.75	0.62	0.75	0.62	0.75	0.62	0.75	0.65
#5	0.62	0.45	0.5	0.51	0.6	0.5	0.74	0.5	0.6	0.5	0.6	0.5	0.7	0.4	0.7	0.5	0.72	0.52	0.7	0.56	0.7	0.56	0.72	0.6	0.72	0.65	0.72	0.65	0.75	0.65
#6	0.54	0.48	0.6	0.5	0.6	0.5	0.72	0.5	0.6	0.5	0.6	0.5	0.7	0.5	0.7	0.51	0.73	0.62	0.7	0.52	0.7	0.52	0.71	0.55	0.71	0.55	0.725	0.55	0.725	0.6
#7	0.58	0.5	0.6	0.5	0.6	0.5	0.6	0.5	0.7	0.5	0.7	0.5	0.7	0.6	0.7	0.52	0.7	0.52	0.7	0.6	0.7	0.6	0.71	0.6	0.71	0.6	0.71	0.6	0.75	0.6
#8	0.6	0.49	0.6	0.6	0.6	0.5	0.6	0.6	0.7	0.5	0.7	0.5	0.7	0.58	0.7	0.5	0.7	0.58	0.7	0.6	0.7	0.6	0.7	0.6	0.7	0.65	0.725	0.65	0.75	0.65
	D	d	D	d	D	d	D	d	D	d	D	d	D	d	D	d	D	d	D	d	D	d	D	d	D	d	D	d	D	d
CALU3 WT SOR VOLUMES
days	0	6	8	10	13	15	17	19	21	23	26	28	30	33	35
	94.6764	94.9	94.9	94.9	91	91	131.04	110.11	106.142	106.142	110.11	131.04	139.922	143.919	165.434
	80.6	90.9792	91	106.142	91	91	91	110.11	102.248	106.142	110.11	131.04	136.656	160.381	165.214
	70.2	87.6408	102.248	71.8848	78	118.264	91	139.922	102.644	131.04	131.04	153.79	160.381	176.561	181.398
	74.5222	110.11	94.38	91	126.708	135.444	91	91	110.691	131.575	131.575	149.916	149.916	149.916	164.775
	65.286	67.626	78	96.2	78	78	58.24	91	101.238	114.15	114.15	134.784	158.184	158.184	164.775
	64.6963	78	78	93.6	78	78	91	94.6764	145.918	98.4256	98.4256	111.683	111.683	114.043	135.72
	75.4	78	78	78	91	91	131.04	98.4256	98.4256	131.04	131.04	132.912	132.912	132.912	140.4
	74.9112	112.32	78	112.32	91	91	122.45	91	122.45	131.04	131.04	131.04	153.79	159.282	164.775
MEDIA	75.0365	89.947	86.816	93.0059	90.5885	96.7135	100.846	103.28	111.22	118.694	119.686	134.526	142.93	149.4	160.311
DS	9.58029	15.683	9.92178	13.2829	15.9496	19.9838	25.3352	16.8433	15.9173	13.9884	13.061	12.9222	16.1648	19.2184	14.9088
CALU3 ERL-R CTR DIAMETERS
	0		6		8		10		13		15		17		19		21		23		26		28		30		33		35		DAYS
#1	0.53	0.52	0.66	0.54	0.86	0.58	0.92	0.58	0.84	0.66	0.82	0.7	0.82	0.7	0.81	0.8	0.9	0.8	0.915	0.82	1.03	0.82	1.145	0.82	1.145	0.82	1.23	0.8	1.4	0.9
#2	0.55	0.53	0.635	0.55	0.92	0.54	0.92	0.54	0.77	0.67	0.87	0.68	0.87	0.68	1.1	0.7	1.22	0.7	1.22	0.72	1.17	0.76	1.173	0.8	1.233	0.8	1.355	0.8	1.4	0.9
#3	0.58	0.5	0.7	0.55	0.83	0.59	0.77	0.67	0.97	0.63	0.88	0.68	0.89	0.72	1.02	0.7	1.05	0.73	1.12	0.73	1.26	0.73	1.234	0.78	1.3	0.78	1.32	0.81	1.5	0.87
#4	0.6	0.49	0.69	0.53	0.8	0.6	0.77	0.69	1.05	0.65	1.05	0.65	1.02	0.7	1.02	0.7	0.99	0.75	0.99	0.75	1.2	0.75	1.338	0.75	1.37	0.75	1.34	0.82	1.49	0.88
#5	0.54	0.5	0.71	0.52	0.86	0.58	0.86	0.58	0.77	0.69	0.8	0.71	0.95	0.71	0.95	0.71	0.98	0.74	1.02	0.74	1.03	0.75	1.265	0.77	1.299	0.77	1.39	0.77	1.465	0.85
#6	0.595	0.54	0.63	0.55	0.83	0.57	0.83	0.57	0.73	0.67	0.9	0.67	0.9	0.73	0.9	0.73	1.01	0.73	1.01	0.73	1.2	0.76	1.17	0.79	1.235	0.79	1.235	0.79	1.5	0.84
#7	0.63	0.48	0.8	0.49	1.03	0.53	1.03	0.53	0.78	0.65	0.95	0.65	0.95	0.65	0.95	0.74	0.95	0.74	1.03	0.75	1.05	0.8	1.14	0.8	1.145	0.81	1.29	0.81	1.61	0.81
#8	0.54	0.48	0.7	0.5	0.9	0.53	0.9	0.53	1.06	0.57	1.07	0.6	1.09	0.61	1.11	0.66	1.11	0.71	1.11	0.71	1.13	0.76	1.115	0.81	1.2	0.79	1.326	0.8	1.51	0.83
	D	d	D	d	D	d	D	d	D	d	D	d	D	d	D	d	D	d	D	d	D	d	D	d	D	d	D	d	D	d
CALU3 ERL-R CTR VOLUMES
days	0	6	8	10	13	15	17	19	21	23	26	28	30	33	35
	74.5222	100.077	150.438	160.934	190.27	208.936	208.936	269.568	299.52	319.928	360.137	400.347	400.347	409.344	589.68
	80.3374	99.8855	139.501	139.501	179.74	209.19	209.19	280.28	310.856	328.873	351.412	390.374	410.342	450.944	589.68
	75.4	110.11	150.24	179.74	200.196	211.594	239.916	259.896	290.963	310.361	349.156	390.398	411.278	450.347	590.382
	74.9112	100.787	149.76	190.63	230.685	230.685	259.896	259.896	289.575	289.575	351	391.365	400.725	468.528	600.005
	70.2	99.8317	150.438	150.438	190.63	209.706	249.025	249.025	279.057	290.447	301.275	390.01	400.492	428.548	550.401
	90.221	99.099	140.227	140.227	170.402	210.085	249.397	249.397	279.879	279.879	360.422	379.702	400.797	400.797	550.368
	75.479	99.8816	150.45	150.45	171.366	208.715	208.715	270.514	270.514	301.275	349.44	379.392	390.642	440.112	549.287
	64.6963	91	131.461	131.461	179.085	200.304	210.906	251.428	290.967	290.967	339.398	380.407	389.438	441.293	540.924
MEDIA	75.7209	100.084	145.314	155.423	189.047	211.152	229.498	261.251	288.916	301.413	345.28	387.749	400.508	436.239	570.091
DS	7.4243	5.13598	7.31426	20.5961	19.6692	8.59687	22.1123	11.3843	12.6498	16.946	18.9877	7.36109	7.86265	22.4787	24.3024
CALU3 ERL-R SOR DIAMETERS
	0		6		8		10		13		15		17		19		21		23		26		28		30		33		35		DAYS
#1	0.74	0.5	0.74	0.51	0.81	0.51	0.81	0.51	0.89	0.51	0.89	0.51	0.89	0.51	0.81	0.51	0.89	0.51	0.92	0.56	0.92	0.58	0.94	0.59	0.95	0.62	0.95	0.62	0.95	0.62
#2	0.54	0.5	0.58	0.5	0.58	0.5	0.59	0.51	0.6	0.54	0.6	0.54	0.6	0.54	0.73	0.54	0.79	0.54	0.79	0.54	0.79	0.54	0.79	0.54	0.79	0.54	0.79	0.54	0.82	0.57
#3	0.71	0.45	0.71	0.45	0.71	0.45	0.65	0.49	0.61	0.53	0.61	0.53	0.61	0.53	0.7	0.55	0.76	0.55	0.83	0.55	0.83	0.55	0.83	0.55	0.83	0.55	0.83	0.55	0.81	0.58
#4	0.5	0.5	0.56	0.51	0.56	0.51	0.58	0.53	0.58	0.53	0.58	0.53	0.615	0.53	0.7	0.55	0.7	0.55	0.76	0.55	0.76	0.55	0.76	0.55	0.76	0.55	0.76	0.55	0.89	0.55
#5	0.5	0.5	0.596	0.49	0.596	0.49	0.596	0.54	0.596	0.54	0.596	0.54	0.596	0.54	0.58	0.6	0.58	0.6	0.64	0.6	0.64	0.6	0.64	0.6	0.64	0.6	0.69	0.6	0.69	0.6
#6	0.595	0.54	0.66	0.54	0.66	0.54	0.66	0.54	0.74	0.6	0.74	0.6	0.8	0.6	0.64	0.6	0.64	0.6	0.64	0.6	0.64	0.6	0.64	0.6	0.64	0.6	0.69	0.6	0.69	0.6
#7	0.55	0.53	0.7	0.55	0.83	0.55	0.83	0.55	0.89	0.55	0.91	0.6	0.95	0.62	0.8	0.6	0.75	0.6	0.75	0.6	0.75	0.6	0.75	0.6	0.75	0.6	0.7	0.6	0.7	0.6
#8	0.5	0.5	0.6	0.52	0.6	0.52	0.64	0.52	0.64	0.52	0.64	0.52	0.64	0.52	0.78	0.52	0.78	0.52	0.85	0.52	0.85	0.52	0.85	0.52	0.85	0.52	0.9	0.53	0.9	0.53
	D	d	D	d	D	d	D	d	D	d	D	d	D	d	D	d	D	d	D	d	D	d	D	d	D	d	D	d	D	d
CALU3 ERL-R SOR VOLUMES
days	0	6	8	10	13	15	17	19	21	23	26	28	30	33	35
	96.2	100.086	109.554	109.554	120.374	120.374	120.374	109.554	120.374	150.026	160.934	170.151	189.894	189.894	189.894
	70.2	75.4	75.4	79.7987	90.9792	90.9792	90.9792	110.691	119.789	119.789	119.789	119.789	119.789	119.789	138.537
	74.763	74.763	74.763	81.1538	89.1015	89.1015	89.1015	110.11	119.548	130.559	130.559	130.559	130.559	130.559	141.692
	65	75.7411	75.7411	84.7194	84.7194	84.7194	89.8318	110.11	110.11	119.548	119.548	119.548	119.548	119.548	139.997
	65	74.4118	74.4118	90.3727	90.3727	90.3727	90.3727	108.576	108.576	119.808	119.808	119.808	119.808	129.168	129.168
	90.221	100.077	100.077	100.077	138.528	138.528	149.76	119.808	119.808	119.808	119.808	119.808	119.808	129.168	129.168
	80.3374	110.11	130.559	130.559	139.997	170.352	189.894	149.76	140.4	140.4	140.4	140.4	140.4	131.04	131.04
	65	84.3648	84.3648	89.9891	89.9891	89.9891	89.9891	109.674	109.674	119.517	119.517	119.517	119.517	131.461	131.461
MEDIA	75.8402	86.8693	90.6089	95.778	105.508	109.302	113.788	116.035	118.535	127.432	128.795	129.948	132.415	135.078	141.37
DS	12.1129	14.4057	20.8716	17.2055	23.5528	31.1293	37.6974	14.0838	10.2425	11.8799	15.0471	17.9353	24.4371	22.6758	20.2387
CALU3 GEF-R CTR DIAMETERS
	0		6		8		10		13		15		17		19		21		23		26		28		30		33		35		DAYS
#1	0.595	0.54	0.75	0.6	0.77	0.63	0.77	0.69	0.84	0.74	1.02	0.74	1.09	0.74	1.07	0.77	1.135	0.77	1.168	0.77	1.258	0.82	1.275	0.86	1.895	0.74	1.98	0.77	1.893	0.8
#2	0.56	0.51	0.61	0.59	0.8	0.62	0.95	0.62	1.15	0.62	1.14	0.7	1.12	0.73	1.085	0.8	1.088	0.82	1.23	0.82	1.226	0.84	1.19	0.9	1.88	0.75	1.93	0.78	1.772	0.84
#3	0.57	0.5	0.7	0.5	0.8	0.6	0.86	0.6	1.23	0.6	1.45	0.62	1.41	0.65	1.37	0.69	1.265	0.75	1.265	0.8	1.408	0.81	1.286	0.89	2.02	0.75	2.045	0.77	2.035	0.79
#4	0.5	0.5	0.56	0.52	0.93	0.54	0.88	0.61	1.05	0.65	1.14	0.65	1.37	0.66	1.37	0.7	1.265	0.76	1.23	0.82	1.288	0.82	1.46	0.82	1.33	0.9	1.505	0.89	1.578	0.89
#5	0.54	0.5	0.62	0.5	0.8	0.6	0.86	0.6	0.985	0.67	1.03	0.67	1.24	0.67	1.46	0.67	1.41	0.71	1.44	0.73	1.352	0.8	1.533	0.8	1.49	0.85	1.65	0.85	1.73	0.85
#6	0.83	0.47	0.72	0.61	0.78	0.61	0.82	0.61	0.955	0.68	1	0.68	1.2	0.67	1.3	0.7	1.375	0.7	1.405	0.74	1.388	0.79	1.33	0.85	1.68	0.8	1.863	0.8	1.952	0.8
#7	0.52	0.51	0.61	0.53	0.72	0.61	0.78	0.65	1.045	0.65	1.09	0.69	1.09	0.69	1.37	0.69	1.455	0.69	1.486	0.71	1.5	0.75	1.28	0.85	1.623	0.8	1.72	0.84	1.702	0.87
#8	0.5	0.5	0.58	0.5	0.75	0.62	0.78	0.63	0.86	0.7	1.06	0.7	1.025	0.75	1.06	0.75	1.075	0.78	1.2	0.78	1.39	0.78	1.44	0.8	1.44	0.85	1.69	0.84	1.772	0.84
	D	d	D	d	D	d	D	d	D	d	D	d	D	d	D	d	D	d	D	d	D	d	D	d	D	d	D	d	D	d
CALU3 GEF-R CTR VOLUMES
days	0	6	8	10	13	15	17	19	21	23	26	28	30	33	35
	90.221	140.4	158.919	190.63	239.192	290.447	310.38	329.89	349.93	360.104	439.857	490.355	539.605	610.45	629.99
	75.7411	110.417	159.91	189.894	229.871	290.472	310.361	361.088	380.417	430.067	449.834	501.228	549.9	610.59	650.168
	74.1	91	149.76	160.992	230.256	289.838	309.777	339.174	370.012	420.992	480.37	529.693	590.85	630.49	660.423
	65	78.7405	141.018	170.273	230.685	250.458	310.321	349.076	379.945	430.067	450.347	510.486	560.196	619.897	649.966
	70.2	80.6	149.76	160.992	229.927	240.431	289.451	340.805	369.606	399.036	449.946	510.182	559.793	619.905	649.961
	95.3404	139.314	150.924	158.663	229.628	240.448	280.114	331.24	350.35	400.077	450.45	499.681	559.104	620.006	649.626
	70.331	89.1015	139.314	171.366	229.587	269.853	269.853	339.174	360.217	389.528	438.75	480.896	540.134	631.089	669.887
	65	75.4	149.916	160.983	219.128	270.088	299.812	310.05	340.096	379.642	439.752	479.232	541.008	620.081	650.168
MEDIA	75.7417	100.622	149.94	170.474	229.784	267.754	297.509	337.562	362.572	401.189	449.913	500.219	555.074	620.314	651.274
DS	11.2581	26.5019	7.30531	13.0583	5.38756	21.7779	15.9605	14.9164	14.8567	24.9404	13.401	16.8432	17.0368	7.67169	11.2867
CALU3 GEF-R SOR DIAMETERS
	0		6		8		10		13		15		17		19		21		23		26		28		30		33		35		DAYS
#1	0.81	0.51	0.81	0.51	0.81	0.51	0.81	0.51	0.85	0.52	0.85	0.52	0.85	0.54	0.85	0.56	0.85	0.6	1.02	0.6	1.02	0.6	1.015	0.6	1.015	0.645	0.94	0.64	0.94	0.64
#2	0.54	0.5	0.64	0.52	0.66	0.54	0.66	0.54	0.73	0.54	0.8	0.54	0.83	0.55	0.83	0.55	0.86	0.56	0.86	0.56	0.86	0.56	0.855	0.6	0.855	0.6	1.015	0.6	1.015	0.6
#3	0.56	0.49	0.615	0.5	0.54	0.5	0.62	0.53	0.82	0.53	0.82	0.53	0.8	0.56	0.86	0.56	0.86	0.58	0.86	0.58	0.86	0.58	0.91	0.6	0.91	0.6	1.02	0.6	1.03	0.61
#4	0.5	0.5	0.59	0.51	0.59	0.51	0.64	0.55	0.7	0.55	0.76	0.55	0.75	0.6	0.75	0.6	0.78	0.63	0.82	0.65	0.82	0.65	0.82	0.65	0.87	0.65	0.865	0.65	0.91	0.65
#5	0.51	0.49	0.55	0.53	0.55	0.53	0.66	0.54	0.8	0.54	0.8	0.54	0.86	0.54	0.86	0.54	0.86	0.54	0.86	0.54	0.86	0.58	0.78	0.65	0.82	0.65	0.91	0.65	0.91	0.65
#6	0.6	0.54	0.55	0.53	0.52	0.51	0.61	0.56	0.63	0.58	0.68	0.58	0.74	0.58	0.74	0.58	0.74	0.58	0.74	0.58	0.8	0.6	0.96	0.6	0.96	0.6	0.94	0.64	0.93	0.66
#7	0.59	0.48	0.6	0.54	0.725	0.54	0.725	0.54	0.76	0.55	0.76	0.55	0.83	0.55	0.83	0.55	0.83	0.55	0.83	0.55	0.78	0.61	0.775	0.61	0.775	0.61	0.96	0.6	0.97	0.63
#8	0.5	0.48	0.59	0.48	0.59	0.48	0.69	0.5	0.7	0.55	0.7	0.55	0.7	0.55	0.7	0.55	0.7	0.55	0.7	0.55	0.66	0.64	0.845	0.64	0.845	0.64	0.845	0.64	0.89	0.64
	D	d	D	d	D	d	D	d	D	d	D	d	D	d	D	d	D	d	D	d	D	d	D	d	D	d	D	d	D	d
CALU3 GEF-R SOR VOLUMES
days	0	6	8	10	13	15	17	19	21	23	26	28	30	33	35
	109.554	109.554	109.554	109.554	119.517	119.517	128.887	138.611	159.12	190.944	190.944	190.008	219.578	200.212	200.212
	70.2	89.9891	100.077	100.077	110.691	121.306	130.559	130.559	140.242	140.242	140.242	160.056	160.056	190.008	190.008
	69.9171	79.95	70.2	90.5622	119.776	119.776	130.458	140.242	150.438	150.438	150.438	170.352	170.352	190.944	199.297
	65	79.7987	79.7987	100.672	110.11	119.548	140.4	140.4	160.983	180.154	180.154	180.154	191.139	190.041	199.927
	63.6745	80.3374	80.3374	100.077	121.306	121.306	130.404	130.404	130.404	130.404	150.438	171.366	180.154	199.927	199.927
	90.9792	80.3374	70.331	99.4739	110.205	118.951	129.447	129.447	129.447	129.447	149.76	179.712	179.712	200.212	210.656
	70.6867	90.9792	109.933	109.933	119.548	119.548	130.559	130.559	130.559	130.559	150.924	149.956	149.956	179.712	200.196
	59.904	70.6867	70.6867	89.7	110.11	110.11	110.11	110.11	110.11	110.11	140.575	179.978	179.978	179.978	189.563
MEDIA	74.9895	85.2041	86.3648	100.006	115.158	118.758	128.853	131.291	138.913	145.287	156.684	172.698	178.866	191.379	198.723
DS	16.7884	11.7359	17.4228	7.4244	5.24866	3.59892	8.41586	9.78755	17.285	27.4617	18.5687	12.7711	20.955	8.44381	6.65343
CALU3 VAN-R CTR DIAMETERS
	0		6		8		10		13		15		17		19		21		23		26		28		30		33		35		DAYS
#1	0.6	0.49	0.8	0.49	0.8	0.6	0.8	0.64	0.815	0.67	0.865	0.7	0.927	0.72	0.9	0.8	1.05	0.8	1.015	0.86	1	0.9	1.045	0.91	1.137	0.92	1.173	0.95	1.215	0.99
#2	0.615	0.5	0.75	0.6	0.8	0.6	0.82	0.65	0.785	0.7	0.97	0.69	0.923	0.75	0.91	0.81	0.935	0.86	0.974	0.9	0.974	0.9	1.02	0.9	1.045	0.9	1.066	0.94	1.24	0.94
#3	0.56	0.49	0.77	0.57	0.855	0.6	0.97	0.63	0.955	0.71	0.99	0.71	0.93	0.8	0.93	0.8	0.911	0.86	0.988	0.86	1.02	0.88	1.045	0.9	1.19	0.9	1.15	0.95	1.241	0.98
#4	0.63	0.48	0.73	0.56	0.83	0.57	1	0.57	0.91	0.65	1.04	0.68	0.956	0.75	1.025	0.75	0.963	0.8	1.06	0.83	1.065	0.86	1.17	0.86	1.258	0.9	1.26	0.9	1.262	0.94
#5	0.58	0.5	0.69	0.58	0.75	0.6	0.8	0.62	0.985	0.64	1	0.68	0.976	0.73	1.032	0.76	1	0.82	1.008	0.84	1.115	0.84	1.2	0.85	1.2	0.85	1.41	0.85	1.233	0.95
#6	0.555	0.51	0.765	0.55	0.8	0.6	0.82	0.65	1.045	0.65	1.14	0.65	0.885	0.78	0.955	0.79	0.963	0.86	0.963	0.86	1.09	0.84	1.225	0.84	1.336	0.84	1.445	0.84	1.26	0.94
#7	0.666	0.45	0.745	0.58	0.86	0.6	0.79	0.7	0.94	0.7	1.02	0.7	0.972	0.77	0.963	0.8	1.005	0.83	1.09	0.84	1.12	0.84	1.2	0.82	1.068	0.9	1.26	0.9	1.24	0.98
#8	0.62	0.5	0.8	0.58	0.85	0.58	0.96	0.6	1.07	0.6	1.07	0.6	1.242	0.67	1.123	0.74	1.195	0.74	1.195	0.74	1.2	0.82	1.23	0.82	1.4	0.82	1.365	0.88	1.496	0.9
	D	d	D	d	D	d	D	d	D	d	D	d	D	d	D	d	D	d	D	d	D	d	D	d	D	d	D	d	D	d
CALU3 VAN-R CTR VOLUMES
days	0	6	8	10	13	15	17	19	21	23	26	28	30	33	35
	74.9112	99.8816	149.76	170.394	190.244	220.402	249.89	299.52	349.44	390.361	421.2	449.99	500.426	550.489	619.227
	79.95	140.4	149.76	180.154	200.018	240.145	269.978	310.467	359.594	410.249	410.249	429.624	440.154	489.797	569.745
	69.9171	130.09	160.056	200.196	250.336	259.511	309.504	309.504	350.363	379.977	410.742	440.154	501.228	539.695	619.765
	75.479	119.043	140.227	168.948	199.927	250.066	279.63	299.812	320.486	379.722	409.59	449.973	529.87	530.712	579.854
	75.4	120.7	140.4	159.91	209.797	240.448	270.457	309.963	349.648	369.847	409.107	450.84	450.84	529.737	578.647
	75.0649	120.335	149.76	180.154	229.587	250.458	279.986	309.928	370.362	370.362	399.934	449.467	490.194	530.188	578.935
	70.1298	130.321	160.992	201.292	239.512	259.896	299.675	320.486	360.019	399.934	410.941	419.578	449.842	530.712	619.266
	80.6	139.942	148.689	179.712	200.304	200.304	289.918	319.776	340.279	340.279	419.578	430.067	489.507	549.669	630.115
MEDIA	75.1815	125.089	149.955	180.095	214.966	240.154	281.13	309.932	350.024	380.091	411.418	439.962	481.508	531.375	599.444
DS	3.88321	13.2086	7.66717	14.5373	21.9408	20.5186	18.6855	7.74222	14.9912	21.3591	6.59956	12.129	31.3471	18.9093	24.6603
CALU3 VAN-R SOR DIAMETERS
	0		6		8		10		13		15		17		19		21		23		26		28		30		33		35		DAYS
#1	0.64	0.49	0.64	0.49	0.79	0.54	0.86	0.58	0.86	0.58	0.687	0.58	0.687	0.58	0.687	0.58	0.75	0.6	0.775	0.65	0.775	0.65	0.82	0.67	0.855	0.67	0.94	0.67	0.94	0.7
#2	0.665	0.51	0.78	0.52	0.83	0.55	0.915	0.58	0.915	0.58	0.915	0.58	0.915	0.58	0.96	0.6	1.016	0.6	1.016	0.6	1.016	0.6	1.12	0.6	1.12	0.6	1.1	0.62	1	0.68
#3	0.56	0.49	0.56	0.49	0.59	0.51	0.6	0.54	0.65	0.57	0.77	0.57	0.77	0.59	0.93	0.61	0.95	0.62	0.855	0.67	0.94	0.7	0.98	0.7	0.98	0.7	0.98	0.7	0.98	0.7
#4	0.54	0.5	0.54	0.5	0.59	0.57	0.72	0.59	0.72	0.59	0.72	0.59	0.8	0.6	0.91	0.6	0.96	0.6	0.883	0.66	0.876	0.71	0.955	0.71	0.955	0.71	0.955	0.71	0.955	0.71
#5	0.5	0.5	0.545	0.5	0.61	0.5	0.615	0.53	0.7	0.55	0.825	0.55	0.855	0.6	0.82	0.65	0.815	0.67	0.815	0.67	0.815	0.67	0.855	0.67	0.97	0.66	0.955	0.68	1	0.68
#6	0.58	0.56	0.6	0.57	0.83	0.55	0.945	0.57	0.945	0.57	0.945	0.57	0.945	0.57	1.065	0.57	1.0645	0.57	1.07	0.6	1.07	0.63	1.07	0.63	1.07	0.63	1.115	0.63	1.16	0.63
#7	0.53	0.5	0.53	0.5	0.57	0.52	0.57	0.55	0.7	0.55	0.685	0.58	0.75	0.58	0.8	0.6	0.955	0.6	1.015	0.6	1.05	0.62	1.05	0.62	1	0.65	1.014	0.66	1.002	0.68
#8	0.51	0.5	0.54	0.5	0.59	0.51	0.56	0.56	0.63	0.58	0.745	0.58	0.8	0.58	0.8	0.6	0.96	0.6	0.98	0.61	0.98	0.61	0.98	0.61	0.91	0.68	0.915	0.68	0.955	0.68
	D	d	D	d	D	d	D	d	D	d	D	d	D	d	D	d	D	d	D	d	D	d	D	d	D	d	D	d	D	d
CALU3 VAN-R SOR VOLUMES
days	0	6	8	10	13	15	17	19	21	23	26	28	30	33	35
	79.9053	79.9053	119.789	150.438	150.438	120.176	120.176	120.176	140.4	170.268	170.268	191.411	199.581	219.422	239.512
	89.9426	109.674	130.559	160.059	160.059	160.059	160.059	179.712	190.195	190.195	190.195	209.664	209.664	219.877	240.448
	69.9171	69.9171	79.7987	90.9792	109.816	130.09	139.379	179.948	189.894	199.581	239.512	249.704	249.704	249.704	249.704
	70.2	70.2	99.6793	130.329	130.329	130.329	149.76	170.352	179.712	200.01	229.628	250.336	250.336	250.336	250.336
	65	70.85	79.3	89.8318	110.11	129.773	160.056	180.154	190.244	190.244	190.244	199.581	219.717	229.628	240.448
	94.5818	101.369	130.559	159.656	159.656	159.656	159.656	179.93	179.845	200.304	220.835	220.835	220.835	230.123	239.41
	68.9	68.9	80.1466	89.661	110.11	119.826	131.196	149.76	178.776	190.008	209.882	209.882	219.7	229.683	240.929
	66.3	70.2	79.7987	91.3203	110.205	130.321	139.942	149.76	179.712	189.622	189.622	189.622	218.808	220.01	229.628
MEDIA	75.5933	80.1269	99.9538	120.284	130.09	135.029	145.028	163.724	178.597	191.279	205.023	215.129	223.543	231.098	241.302
DS	11.2742	16.2029	23.5986	33.1773	23.2724	15.951	14.9039	21.9798	16.3045	9.81758	23.7605	23.8442	17.8415	12.5731	6.51235
